# Supplementary material for: Loss of adaptive capacity in asthmatic patients revealed by biomarker fluctuation dynamics after rhinovirus challenge
Source: eLife. 2019 Nov 5;8:e47969. doi: 10.7554/eLife.47969 (PMC6877087; doi:10.7554/eLife.47969)
Supplement: Supplementary file 1. [file elife-47969-supp1.zip]

Archive with 36 entries (33 files):
- RelativeChangeWithinWindowPlots_PDFs/
- RelativeChangeWithinWindowPlots_PDFs/Appendix-figure SS26 IndividualWindowBoundariesRelativeChangeAnalysis FeNO Window Size = 10 AsthmaticParticipants.pdf
- __MACOSX/
- __MACOSX/RelativeChangeWithinWindowPlots_PDFs/
- __MACOSX/RelativeChangeWithinWindowPlots_PDFs/._Appendix-figure SS26 IndividualWindowBoundariesRelativeChangeAnalysis FeNO Window Size = 10 AsthmaticParticipants.pdf
- RelativeChangeWithinWindowPlots_PDFs/Appendix-figure SS31 IndividualWindowBoundariesRelativeChangeAnalysis PercentageOfNeutrophils Window Size = 10 HealthyParticipants.pdf
- __MACOSX/RelativeChangeWithinWindowPlots_PDFs/._Appendix-figure SS31 IndividualWindowBoundariesRelativeChangeAnalysis PercentageOfNeutrophils Window Size = 10 HealthyParticipants.pdf
- RelativeChangeWithinWindowPlots_PDFs/Appendix-figure SS21 IndividualWindowBoundariesRelativeChangeAnalysis NFVC Window Size = 10 HealthyParticipants.pdf
- __MACOSX/RelativeChangeWithinWindowPlots_PDFs/._Appendix-figure SS21 IndividualWindowBoundariesRelativeChangeAnalysis NFVC Window Size = 10 HealthyParticipants.pdf
- RelativeChangeWithinWindowPlots_PDFs/Appendix-figure SS30 IndividualWindowBoundariesRelativeChangeAnalysis PercentageOfEosinophils Window Size = 10 AsthmaticParticipants.pdf
- __MACOSX/RelativeChangeWithinWindowPlots_PDFs/._Appendix-figure SS30 IndividualWindowBoundariesRelativeChangeAnalysis PercentageOfEosinophils Window Size = 10 AsthmaticParticipants.pdf
- RelativeChangeWithinWindowPlots_PDFs/Appendix-figure SS32 IndividualWindowBoundariesRelativeChangeAnalysis PercentageOfNeutrophils Window Size = 10 AsthmaticParticipants.pdf
- __MACOSX/RelativeChangeWithinWindowPlots_PDFs/._Appendix-figure SS32 IndividualWindowBoundariesRelativeChangeAnalysis PercentageOfNeutrophils Window Size = 10 AsthmaticParticipants.pdf
- RelativeChangeWithinWindowPlots_PDFs/Appendix-figure SS29 IndividualWindowBoundariesRelativeChangeAnalysis PercentageOfEosinophils Window Size = 10 HealthyParticipants.pdf
- __MACOSX/RelativeChangeWithinWindowPlots_PDFs/._Appendix-figure SS29 IndividualWindowBoundariesRelativeChangeAnalysis PercentageOfEosinophils Window Size = 10 HealthyParticipants.pdf
- RelativeChangeWithinWindowPlots_PDFs/Appendix-figure SS20 IndividualWindowBoundariesRelativeChangeAnalysis NFEV1 Window Size = 10 AsthmaticParticipants.pdf
- __MACOSX/RelativeChangeWithinWindowPlots_PDFs/._Appendix-figure SS20 IndividualWindowBoundariesRelativeChangeAnalysis NFEV1 Window Size = 10 AsthmaticParticipants.pdf
- RelativeChangeWithinWindowPlots_PDFs/Appendix-figure SS23 IndividualWindowBoundariesRelativeChangeAnalysis NFEV1FVC Window Size = 10 HealthyParticipants.pdf
- __MACOSX/RelativeChangeWithinWindowPlots_PDFs/._Appendix-figure SS23 IndividualWindowBoundariesRelativeChangeAnalysis NFEV1FVC Window Size = 10 HealthyParticipants.pdf
- RelativeChangeWithinWindowPlots_PDFs/Appendix-figure SS28 IndividualWindowBoundariesRelativeChangeAnalysis CellDensity_In10e6_Per_ml Window Size = 10 AsthmaticParticipants.pdf
- __MACOSX/RelativeChangeWithinWindowPlots_PDFs/._Appendix-figure SS28 IndividualWindowBoundariesRelativeChangeAnalysis CellDensity_In10e6_Per_ml Window Size = 10 AsthmaticParticipants.pdf
- RelativeChangeWithinWindowPlots_PDFs/Appendix-figure SS22 IndividualWindowBoundariesRelativeChangeAnalysis NFVC Window Size = 10 AsthmaticParticipants.pdf
- __MACOSX/RelativeChangeWithinWindowPlots_PDFs/._Appendix-figure SS22 IndividualWindowBoundariesRelativeChangeAnalysis NFVC Window Size = 10 AsthmaticParticipants.pdf
- RelativeChangeWithinWindowPlots_PDFs/Appendix-figure SS18 IndividualWindowBoundariesRelativeChangeAnalysis PEFpercentPred Window Size = 10 AsthmaticParticipants.pdf
- __MACOSX/RelativeChangeWithinWindowPlots_PDFs/._Appendix-figure SS18 IndividualWindowBoundariesRelativeChangeAnalysis PEFpercentPred Window Size = 10 AsthmaticParticipants.pdf
- RelativeChangeWithinWindowPlots_PDFs/Appendix-figure SS19 IndividualWindowBoundariesRelativeChangeAnalysis NFEV1 Window Size = 10 HealthyParticipants.pdf
- __MACOSX/RelativeChangeWithinWindowPlots_PDFs/._Appendix-figure SS19 IndividualWindowBoundariesRelativeChangeAnalysis NFEV1 Window Size = 10 HealthyParticipants.pdf
- RelativeChangeWithinWindowPlots_PDFs/Appendix-figure SS27 IndividualWindowBoundariesRelativeChangeAnalysis CellDensity_In10e6_Per_ml Window Size = 10 HealthyParticipants.pdf
- __MACOSX/RelativeChangeWithinWindowPlots_PDFs/._Appendix-figure SS27 IndividualWindowBoundariesRelativeChangeAnalysis CellDensity_In10e6_Per_ml Window Size = 10 HealthyParticipants.pdf
- RelativeChangeWithinWindowPlots_PDFs/Appendix-figure SS24 IndividualWindowBoundariesRelativeChangeAnalysis NFEV1FVC Window Size = 10 AsthmaticParticipants.pdf
- __MACOSX/RelativeChangeWithinWindowPlots_PDFs/._Appendix-figure SS24 IndividualWindowBoundariesRelativeChangeAnalysis NFEV1FVC Window Size = 10 AsthmaticParticipants.pdf
- RelativeChangeWithinWindowPlots_PDFs/Appendix-figure SS25 IndividualWindowBoundariesRelativeChangeAnalysis FeNO Window Size = 10 HealthyParticipants.pdf
- __MACOSX/RelativeChangeWithinWindowPlots_PDFs/._Appendix-figure SS25 IndividualWindowBoundariesRelativeChangeAnalysis FeNO Window Size = 10 HealthyParticipants.pdf
- RelativeChangeWithinWindowPlots_PDFs/Appendix-figure SS17 IndividualWindowBoundariesRelativeChangeAnalysis PEFpercentPred Window Size = 10 HealthyParticipants.pdf
- __MACOSX/RelativeChangeWithinWindowPlots_PDFs/._Appendix-figure SS17 IndividualWindowBoundariesRelativeChangeAnalysis PEFpercentPred Window Size = 10 HealthyParticipants.pdf
- __MACOSX/._RelativeChangeWithinWindowPlots_PDFs
