# Supplementary material for: Loss of adaptive capacity in asthmatic patients revealed by biomarker fluctuation dynamics after rhinovirus challenge
Source: eLife. 2019 Nov 5;8:e47969. doi: 10.7554/eLife.47969 (PMC6877087; doi:10.7554/eLife.47969)
Supplement: Supplementary file 2. [file elife-47969-supp2.zip]

Archive with 36 entries (33 files):
- TimeSeriesPlots_PDFs/
- TimeSeriesPlots_PDFs/Appendix-figure SS7_NFEV1FVC_TimeSeries_HealthyParticipants.pdf
- __MACOSX/
- __MACOSX/TimeSeriesPlots_PDFs/
- __MACOSX/TimeSeriesPlots_PDFs/._Appendix-figure SS7_NFEV1FVC_TimeSeries_HealthyParticipants.pdf
- TimeSeriesPlots_PDFs/Appendix-figure SS12_CellDensity_In10e6_Per_ml_TimeSeries_AsthmaticParticipants.pdf
- __MACOSX/TimeSeriesPlots_PDFs/._Appendix-figure SS12_CellDensity_In10e6_Per_ml_TimeSeries_AsthmaticParticipants.pdf
- TimeSeriesPlots_PDFs/Appendix-figure SS13_PercentageOfEosinophils_TimeSeries_HealthyParticipants.pdf
- __MACOSX/TimeSeriesPlots_PDFs/._Appendix-figure SS13_PercentageOfEosinophils_TimeSeries_HealthyParticipants.pdf
- TimeSeriesPlots_PDFs/Appendix-figure SS3_NFEV1_TimeSeries_HealthyParticipants.pdf
- __MACOSX/TimeSeriesPlots_PDFs/._Appendix-figure SS3_NFEV1_TimeSeries_HealthyParticipants.pdf
- TimeSeriesPlots_PDFs/Appendix-figure SS4_NFEV1_TimeSeries_AsthmaticParticipants.pdf
- __MACOSX/TimeSeriesPlots_PDFs/._Appendix-figure SS4_NFEV1_TimeSeries_AsthmaticParticipants.pdf
- TimeSeriesPlots_PDFs/Appendix-figure SS10_FeNO_TimeSeries_AsthmaticParticipants.pdf
- __MACOSX/TimeSeriesPlots_PDFs/._Appendix-figure SS10_FeNO_TimeSeries_AsthmaticParticipants.pdf
- TimeSeriesPlots_PDFs/Appendix-figure SS6_NFVC_TimeSeries_AsthmaticParticipants.pdf
- __MACOSX/TimeSeriesPlots_PDFs/._Appendix-figure SS6_NFVC_TimeSeries_AsthmaticParticipants.pdf
- TimeSeriesPlots_PDFs/Appendix-figure SS2_PEFpercentPred_TimeSeries_AsthmaticParticipants.pdf
- __MACOSX/TimeSeriesPlots_PDFs/._Appendix-figure SS2_PEFpercentPred_TimeSeries_AsthmaticParticipants.pdf
- TimeSeriesPlots_PDFs/Appendix-figure SS11_CellDensity_In10e6_Per_ml_TimeSeries_HealthyParticipants.pdf
- __MACOSX/TimeSeriesPlots_PDFs/._Appendix-figure SS11_CellDensity_In10e6_Per_ml_TimeSeries_HealthyParticipants.pdf
- TimeSeriesPlots_PDFs/Appendix-figure SS15_PercentageOfNeutrophils_TimeSeries_HealthyParticipants.pdf
- __MACOSX/TimeSeriesPlots_PDFs/._Appendix-figure SS15_PercentageOfNeutrophils_TimeSeries_HealthyParticipants.pdf
- TimeSeriesPlots_PDFs/Appendix-figure SS9_FeNO_TimeSeries_HealthyParticipants.pdf
- __MACOSX/TimeSeriesPlots_PDFs/._Appendix-figure SS9_FeNO_TimeSeries_HealthyParticipants.pdf
- TimeSeriesPlots_PDFs/Appendix-figure SS5_NFVC_TimeSeries_HealthyParticipants.pdf
- __MACOSX/TimeSeriesPlots_PDFs/._Appendix-figure SS5_NFVC_TimeSeries_HealthyParticipants.pdf
- TimeSeriesPlots_PDFs/Appendix-figure SS16_PercentageOfNeutrophils_TimeSeries_AsthmaticParticipants.pdf
- __MACOSX/TimeSeriesPlots_PDFs/._Appendix-figure SS16_PercentageOfNeutrophils_TimeSeries_AsthmaticParticipants.pdf
- TimeSeriesPlots_PDFs/Appendix-figure SS8_NFEV1FVC_TimeSeries_AsthmaticParticipants.pdf
- __MACOSX/TimeSeriesPlots_PDFs/._Appendix-figure SS8_NFEV1FVC_TimeSeries_AsthmaticParticipants.pdf
- TimeSeriesPlots_PDFs/Appendix-figure SS14_PercentageOfEosinophils_TimeSeries_AsthmaticParticipants.pdf
- __MACOSX/TimeSeriesPlots_PDFs/._Appendix-figure SS14_PercentageOfEosinophils_TimeSeries_AsthmaticParticipants.pdf
- TimeSeriesPlots_PDFs/Appendix-figure SS1_PEFpercentPred_TimeSeries_HealthyParticipants.pdf
- __MACOSX/TimeSeriesPlots_PDFs/._Appendix-figure SS1_PEFpercentPred_TimeSeries_HealthyParticipants.pdf
- __MACOSX/._TimeSeriesPlots_PDFs
